# Supplementary material for: Low pathogenic avian influenza (H7N6) virus causing an outbreak in commercial Turkey farms in Chile
Source: Emerg Microbes Infect. 2019 Mar 29;8(1):479–85. doi: 10.1080/22221751.2019.1595162 (PMC6456847; doi:10.1080/22221751.2019.1595162)
Supplement: Supplemental Material [file TEMI_A_1595162_SM1262.zip]

Archive with 5 entries (5 files):
- Supplementary Material/Supplemental_Figure_S1.docx
- Supplementary Material/Supplemental_Figure_S2.docx
- Supplementary Material/Supplemental_Figure_S3_S4.docx
- Supplementary Material/Supplemental_Table_S1.docx
- Supplementary Material/Supplemental_table_S2.docx
